# Supplementary material for: Do you have COVID-19? How to increase the use of diagnostic and contact tracing apps
Source: PLoS One. 2021 Jul 29;16(7):e0253490. doi: 10.1371/journal.pone.0253490 (PMC8321141; doi:10.1371/journal.pone.0253490)
Supplement: S1 File — These 2 .dta files contain the underlying data set used to reach the conclusions drawn in this paper. One of the files corresponds to the overall sample for Mexico and the other for the more restricted sample for the state of Sonora. (ZIP) [file pone.0253490.s008.zip]

Archive with 2 entries (2 files):
- COVID_APPS_Mexico.dta
- COVID_APPS_Sonora.dta
